# Supplementary material for: Diversity within the entomopathogenic fungal species Metarhizium flavoviride associated with agricultural crops in Denmark
Source: BMC Microbiol. 2015 Oct 30;15:249. doi: 10.1186/s12866-015-0589-z (PMC4628438; doi:10.1186/s12866-015-0589-z)
Supplement: Additional file 1: — Fragment scoring matrix (presence = 1, light green; absence = 0) of Amplified Fragment Length Polymorphism (AFLP) data. Only fragments positive in duplicate runs were scored as present. Results of analysis of AFLP data are presented in Fig. 3. (XLSX 21 kb) [file 12866_2015_589_MOESM1_ESM.xlsx]

## Sheet: AFLP
Can	rf68a	1	0	0	1	1	0	0	0	0	1	0	0	0	1	0	1	1	1	1	1	0	1	0	0	0	1	1	0	0	1
FR_1	OB-012	0	0	1	1	1	1	0	0	0	1	1	1	0	1	1	1	1	1	1	1	0	1	0	0	0	1	0	0	1	1
FR_2	OB-034	0	0	1	1	1	0	0	1	0	1	0	0	0	1	0	1	1	0	1	1	0	1	0	0	0	1	0	0	0	1
FR_3	OB-061	0	0	0	1	0	1	0	0	0	1	1	1	0	1	1	0	1	1	1	1	0	1	1	0	0	1	0	0	0	1
FR_4	OB-062	0	0	1	1	1	1	0	0	0	1	1	1	0	1	1	1	1	1	1	1	0	1	0	0	0	1	0	0	0	1
FR_5	OB-064	1	0	1	1	1	1	0	0	0	1	0	0	0	1	1	0	1	0	1	1	0	1	1	0	0	1	0	0	0	1
FR_6	OB-078	0	0	1	1	1	0	0	0	0	1	1	1	0	1	1	0	1	1	1	1	0	1	1	0	0	1	0	1	1	1
FR_7	OB-089	0	0	1	1	1	1	0	0	0	1	1	1	0	1	1	1	1	1	0	1	0	1	0	0	0	1	0	0	0	1
FR_8	OB-110	1	0	0	1	1	0	0	0	0	1	0	0	0	1	0	1	1	0	0	1	0	1	0	0	0	1	0	0	0	1
FR_9	OB-112	0	0	0	1	1	0	0	0	0	1	0	0	0	1	0	1	1	1	1	1	0	1	0	0	0	1	0	0	0	1
FR_10	OB-116	0	0	1	1	1	0	0	0	0	1	1	1	0	1	1	1	1	1	0	1	0	1	1	1	0	1	0	1	0	1
FR_11	OB-144	1	0	0	1	1	0	0	0	0	1	0	0	0	1	0	1	1	1	0	1	0	1	0	0	0	1	0	0	0	1
FR_12	OB-147	0	1	1	1	1	1	0	0	0	1	1	1	0	1	1	1	1	1	1	1	0	1	1	0	1	1	0	0	0	1
FR_13	OB-154	0	0	1	1	1	1	0	0	0	1	1	1	0	1	1	1	1	1	0	1	0	1	0	1	0	1	0	1	0	1
FR_14	OB-155	0	0	1	1	1	1	0	0	0	1	1	1	0	1	1	1	1	1	0	1	0	1	1	0	0	1	0	0	0	1
FW_1	OB-008	0	0	1	1	1	0	0	0	0	1	1	1	0	1	1	1	1	1	1	1	0	1	0	0	0	1	0	0	0	1
FW_2	OB-045	0	0	1	1	0	0	0	1	1	1	0	0	0	1	0	1	1	1	1	1	0	1	0	0	0	1	1	0	0	1
FW_3	OB-067	0	0	1	1	1	1	0	0	0	1	1	1	0	1	1	1	1	1	0	1	0	1	1	1	1	1	0	1	0	1
FW_4	OB-074	0	0	1	1	1	0	0	0	0	1	1	1	0	1	1	0	1	1	0	1	0	1	0	0	0	1	0	1	0	1
FW_5	OB-079	0	0	1	1	1	1	0	0	0	1	1	1	0	1	1	0	1	1	1	1	0	1	1	0	1	1	0	1	0	1
FW_6	OB-080	0	0	1	1	0	0	0	1	1	0	0	0	1	1	0	1	1	1	1	1	0	1	0	0	0	1	0	0	0	1
FW_7	OB-104	0	0	0	1	0	1	0	0	0	1	0	0	0	1	0	1	1	0	0	1	0	1	1	0	0	1	0	0	0	1
FW_8	OB-105	0	0	1	1	1	0	0	0	0	1	1	1	0	1	1	0	1	1	0	1	0	1	1	1	1	1	0	1	0	1
FW_9	OB-115	0	0	1	1	1	0	0	1	0	1	0	1	0	1	1	1	1	1	1	1	0	1	0	0	0	1	1	0	0	1
FW_10	OB-123	0	0	1	1	1	1	0	0	0	1	1	1	0	1	1	1	1	1	1	1	0	1	0	0	0	1	0	1	0	1
FW_11	OB-151	0	0	1	1	1	0	1	0	0	1	1	1	0	1	1	0	1	1	1	1	0	1	1	0	0	1	0	0	0	1
FW_12	OB-156	0	0	1	1	1	1	0	0	0	1	1	1	0	1	1	0	1	1	1	1	0	1	1	0	0	1	0	1	0	1
Js_1	dk-204	0	0	0	1	0	0	0	0	0	1	0	0	0	1	0	1	1	1	0	1	1	1	0	0	0	1	1	0	0	1
Js_2	dk-226	1	0	1	1	1	1	0	0	0	1	0	0	0	1	0	1	1	1	1	1	0	1	0	0	0	1	1	0	0	1
Js_3	dk-240	1	0	1	1	1	1	0	0	0	1	1	1	0	1	1	1	1	1	1	1	0	1	0	0	0	1	0	0	1	1
Js_4	dk-241	0	0	1	1	1	1	0	1	1	1	0	1	0	1	1	1	1	1	0	1	0	1	0	0	0	1	0	0	0	1
Js_5	dk-243	1	0	0	1	0	1	0	0	0	1	0	0	0	1	0	1	1	1	0	1	0	1	0	0	0	1	1	0	0	1
Js_6	dk-266	0	0	1	1	1	0	0	1	1	1	0	0	0	1	0	1	1	1	1	1	0	1	0	0	0	1	0	0	0	1
Js_7	dk-273	1	0	0	1	1	0	0	0	0	1	0	0	0	1	0	1	1	1	1	1	1	1	0	0	0	1	1	0	0	1
Js_8	dk-274	1	0	0	1	1	0	0	0	0	1	0	0	0	1	0	1	1	1	0	1	0	1	0	0	0	1	0	0	0	1
Js_9	dk-301	0	0	0	1	0	0	0	0	0	0	0	0	1	1	0	1	1	1	0	1	0	1	0	0	0	1	0	0	0	1
Pol	apo-23	1	0	0	1	1	0	0	0	0	1	0	0	0	1	0	1	1	1	0	1	0	1	0	0	0	1	0	0	0	1
SR_1	OB-066	0	0	1	1	1	1	0	0	0	1	1	1	0	1	1	1	1	1	1	1	0	1	1	0	0	1	0	0	0	1
SR_2	OB-085	0	0	0	1	0	0	0	0	0	0	0	0	0	1	0	1	1	0	0	1	0	1	0	0	0	1	1	0	0	1
SR_3	OB-114	0	0	1	1	1	1	1	0	0	1	0	0	0	1	0	0	1	0	0	1	0	1	0	0	0	1	0	0	0	1
SR_4	OB-117	0	0	1	1	1	0	0	0	0	1	1	1	0	1	1	0	1	1	0	1	0	1	1	1	0	1	0	0	0	1
SR_5	OB-142	0	0	1	1	1	1	0	0	0	1	1	1	0	1	1	0	1	1	1	1	1	1	1	0	0	1	0	0	0	1
SU_1	OB-005	0	0	1	1	1	0	0	0	0	1	1	1	0	1	1	1	1	1	1	1	0	1	1	1	1	1	0	0	0	1
SU_2	OB-009	0	1	1	1	1	1	1	0	0	1	1	1	0	1	1	1	1	1	1	1	0	1	0	0	1	1	0	1	0	1
SU_3	OB-014	0	0	1	1	1	1	0	0	0	1	1	1	0	1	1	1	1	1	1	1	0	1	0	0	0	1	0	0	0	1
SU_4	OB-015	1	0	1	1	1	0	0	0	0	1	1	1	0	1	1	1	1	1	1	1	0	1	0	0	0	1	0	0	0	1
SU_5	OB-016	1	0	1	1	1	0	0	0	0	1	1	1	0	1	1	0	1	0	1	1	0	1	1	0	0	1	0	0	0	1
SU_6	OB-017	0	0	1	1	1	0	0	0	0	1	1	1	0	1	1	1	1	1	1	1	0	1	1	0	0	1	0	0	0	1
SU_7	OB-019	0	0	0	1	0	0	0	0	0	1	0	0	1	1	0	1	1	0	0	1	0	1	0	0	0	1	1	0	0	1
SU_8	OB-025	0	1	1	1	1	0	0	0	0	1	1	1	0	1	1	0	1	0	0	1	0	1	1	1	1	1	0	0	0	1
SU_9	OB-028	0	0	1	1	1	0	0	0	0	1	1	1	0	1	1	1	1	1	1	1	0	1	1	0	0	1	0	0	0	1
SU_10	OB-029	0	0	1	1	1	1	0	0	0	1	1	1	0	1	1	1	1	1	1	1	0	1	1	1	0	1	0	1	0	1
SU_11	OB-036	0	0	1	1	1	1	0	0	0	1	1	1	0	1	1	1	1	1	1	1	0	1	0	0	0	1	0	1	0	1
SU_12	OB-039	0	0	0	1	1	1	0	0	0	1	0	0	0	1	0	1	1	1	1	1	0	1	0	0	0	1	0	0	0	1
SU_13	OB-041	0	0	0	1	1	1	0	0	0	1	0	0	0	1	0	1	1	1	1	1	1	1	0	0	0	1	0	0	0	1
SU_14	OB-042	1	0	0	1	1	0	0	0	0	1	0	1	0	1	1	1	1	1	1	1	0	1	0	0	0	1	0	0	0	1
SU_15	OB-048	0	0	0	1	1	1	0	0	0	1	0	0	0	1	0	1	1	1	0	1	0	1	0	0	0	1	0	0	0	1
SU_16	OB-054	0	0	0	1	1	0	0	0	0	1	0	0	0	1	0	1	1	1	0	1	0	1	0	0	0	1	1	0	0	1
SU_17	OB-063	0	0	1	1	1	1	0	0	0	1	1	1	0	1	1	1	1	1	1	1	0	1	1	1	0	1	0	1	0	1
SU_18	OB-065	1	0	0	1	1	1	0	0	0	1	0	0	0	1	0	1	1	0	0	1	0	1	0	0	0	1	0	0	0	1
SU_19	OB-070	0	0	1	1	1	0	0	0	0	1	1	1	0	1	1	1	1	1	1	1	0	1	1	1	0	1	0	1	0	1
SU_20	OB-076	0	0	1	1	1	0	1	0	0	1	1	1	0	1	1	1	1	1	1	1	0	1	1	0	0	1	0	1	0	1
SU_21	OB-077	0	0	0	1	0	0	0	1	1	1	0	0	0	1	0	1	1	1	0	1	0	1	0	0	0	1	0	0	0	1
SU_22	OB-084	0	0	0	1	0	0	0	0	0	0	0	0	1	1	0	1	1	1	0	1	0	1	0	0	0	1	0	0	0	1
SU_23	OB-088	0	0	1	1	1	1	0	0	0	1	0	1	0	1	1	1	1	1	0	1	0	1	0	0	0	1	0	0	0	1
SU_24	OB-090	0	0	0	0	1	1	1	0	0	1	0	0	0	1	0	0	1	0	0	1	0	1	0	0	0	1	0	0	0	1
SU_25	OB-092	0	0	1	1	1	1	0	0	0	1	0	0	0	1	0	1	1	0	0	1	0	1	0	0	0	1	0	0	0	1
SU_26	OB-098	1	0	0	1	1	1	0	0	0	1	0	0	0	1	0	1	1	1	1	1	1	1	0	0	0	1	1	0	0	1
SU_27	OB-100	0	0	0	1	1	0	0	0	0	1	0	0	0	1	0	1	1	1	0	1	1	1	0	0	0	1	0	0	0	1
SU_28	OB-118	0	0	1	1	1	0	0	0	0	1	1	1	0	1	1	1	1	1	1	1	0	1	1	1	0	1	0	1	0	1
SU_29	OB-120	0	0	1	1	1	1	0	0	0	1	1	1	0	1	1	1	1	1	1	1	0	1	0	0	0	1	0	1	0	1
SU_30	OB-121	0	0	1	1	1	1	0	0	0	1	1	1	0	1	1	1	1	1	1	1	0	1	1	0	1	1	0	1	1	1
SU_31	OB-148	0	0	1	1	1	1	1	0	0	1	1	1	0	1	1	1	1	1	1	1	0	1	0	0	0	1	0	0	0	1
SU_32	OB-159	0	1	1	1	1	1	0	0	0	1	1	1	0	1	1	1	1	1	1	1	0	1	0	0	0	1	0	1	0	1
SU_33	OB-167	0	0	1	1	1	1	0	0	0	1	1	1	0	1	1	1	1	1	0	1	0	1	0	0	0	1	0	1	0	1
SW_1	OB-010	1	0	1	1	1	1	0	0	0	1	0	1	0	1	1	1	1	1	1	1	0	1	0	0	0	1	1	0	0	1
SW_2	OB-018	0	0	0	1	0	0	0	0	0	1	0	0	0	1	1	1	1	1	1	1	0	0	0	0	0	1	0	0	0	1
SW_3	OB-023	0	0	0	1	0	0	0	0	0	1	0	0	0	1	0	1	1	1	1	1	0	1	0	0	0	1	1	0	0	1
SW_4	OB-024	0	0	1	1	1	1	0	0	0	1	1	1	0	1	1	0	1	1	1	1	0	1	1	0	0	1	0	0	0	1
SW_5	OB-031	0	0	1	1	1	0	0	0	0	1	1	1	0	1	1	1	1	1	0	1	0	1	1	1	0	1	0	0	0	1
SW_6	OB-033	0	0	0	0	0	0	1	0	1	0	0	0	0	0	0	0	1	0	0	0	0	0	0	0	0	1	0	0	1	0
SW_7	OB-044	0	0	0	1	0	0	0	0	0	1	0	0	0	1	0	1	1	0	0	1	0	1	0	0	0	1	0	0	0	1
SW_8	OB-046	0	0	1	1	1	0	0	0	0	1	1	1	0	1	1	1	1	1	1	1	0	1	1	0	0	1	0	0	0	1
SW_9	OB-081	0	0	1	1	1	1	0	0	0	1	1	1	0	1	1	0	1	1	1	1	0	1	1	0	0	1	0	0	0	1
SW_10	OB-087	0	0	1	1	1	1	0	0	0	1	0	0	0	1	0	0	1	0	0	1	0	1	0	0	0	1	0	0	0	1
SW_11	OB-091	0	0	1	1	1	1	0	0	0	1	1	1	0	1	1	1	1	1	1	1	0	1	1	0	0	1	0	0	0	1
SW_12	OB-094	0	0	1	1	1	1	0	0	0	1	1	1	0	1	1	1	1	1	0	1	0	1	1	0	0	1	0	1	0	1
SW_13	OB-122	0	0	1	1	1	1	0	0	0	1	1	1	0	1	1	1	1	1	1	1	0	1	0	0	0	1	0	1	0	1
SW_14	OB-143	0	0	1	1	1	1	0	0	0	1	1	1	0	1	1	1	1	1	1	1	0	1	1	0	0	1	0	0	0	1
SW_15	OB-158	0	0	1	1	1	1	0	0	0	1	1	1	0	1	1	1	1	1	1	1	0	1	0	0	0	1	0	0	0	1
Swe	mf-035	0	0	0	1	1	0	0	0	0	1	0	0	1	1	0	1	1	1	0	1	0	1	0	0	0	1	0	0	0	1
TR_1	OB-073	0	0	0	0	0	0	0	0	0	0	1	0	0	0	0	0	0	0	0	0	0	0	0	0	0	0	0	0	0	1
TU_1	OB-102	1	0	1	1	0	1	0	0	0	1	1	1	0	1	1	1	1	1	1	1	0	1	1	0	0	1	0	0	0	1
TU_2	OB-106	1	0	0	1	0	1	0	0	0	1	0	0	0	1	0	0	1	0	0	1	0	1	0	0	0	1	1	0	0	1
TU_3	OB-145	0	0	1	1	1	1	0	0	0	1	1	1	0	1	1	1	1	1	1	1	0	1	0	0	0	1	1	0	0	1
TU_4	OB-149	0	1	1	1	1	1	0	0	0	1	1	1	0	1	1	0	1	1	0	1	0	1	1	0	1	1	0	1	0	1
TU_5	OB-160	0	0	1	1	0	1	0	0	0	1	1	1	0	1	1	1	1	1	0	1	0	1	1	0	0	1	0	0	0	1
TW_1	OB-011	0	0	0	1	0	1	0	0	0	1	0	0	0	1	0	1	1	1	0	1	0	1	1	0	0	1	0	0	0	1
TW_2	OB-022	0	0	0	1	1	0	0	0	0	1	0	0	0	1	0	1	1	1	0	1	0	1	0	0	0	1	1	0	0	1
TW_3	OB-026	0	0	0	1	0	1	0	0	0	1	0	0	0	1	0	1	1	1	0	1	0	1	0	0	0	1	1	0	0	1
TW_4	OB-083	0	0	1	1	1	0	0	0	0	1	1	1	0	1	1	0	1	1	0	1	0	1	1	1	0	1	0	0	0	1
TW_5	OB-099	0	0	0	1	0	1	0	0	0	1	1	1	0	1	1	0	1	1	0	1	1	1	1	0	0	1	0	0	0	1
TW_6	OB-108	0	0	1	1	1	1	0	0	0	1	1	1	0	1	1	1	1	1	0	1	0	1	1	1	0	1	0	1	0	1
TW_7	OB-152	0	0	1	1	0	0	0	0	0	1	1	1	0	1	1	0	1	0	0	1	1	1	1	1	0	1	0	1	0	1
TW_8	OB-157	0	1	1	1	1	0	0	0	0	1	1	1	0	1	0	0	1	1	0	1	0	1	0	1	0	0	0	0	0	1
TW_9	OB-161	0	1	1	1	1	1	0	0	0	1	1	1	0	1	1	1	1	1	1	1	0	1	0	0	0	1	0	1	0	1
TW_10	OB-162	0	0	0	1	0	0	0	0	0	1	1	1	0	1	1	1	1	1	1	1	0	1	0	0	0	1	0	1	0	1
Års_1	dk-058	1	0	0	1	1	0	0	0	0	1	0	0	0	1	0	1	1	1	1	1	0	1	0	0	0	1	1	0	0	1
Års_2	dk-125	0	0	0	1	1	1	0	0	0	1	0	0	0	1	0	1	1	1	0	1	0	1	0	0	0	1	0	0	1	1
